# Supplementary material for: WCx-Supported RuNi Single Atoms for Electrocatalytic Oxygen Evolution
Source: Molecules. 2023 Oct 12;28(20):7040. doi: 10.3390/molecules28207040 (PMC10609438; doi:10.3390/molecules28207040)
Supplement: Supplementary file 1 [file molecules-28-07040-s001.zip]

Archive with 1 entries (1 files):
- molecules-2607414-supplementary.pdf
